# Supplementary material for: Identification and validation of a major QTL on chromosome 2A for wheat-Parastagonospora nodorum interactions
Source: Phytopathol Res. 2025 Sep 24;7(1):82. doi: 10.1186/s42483-025-00371-z (PMC12457223; doi:10.1186/s42483-025-00371-z)
Supplement: Supplementary file 1 — Additional file 1: Table S1. Physical location information for the important PAV markers on chromosome 2A. Table S2. QTL detected in the QTL × environment (QE) interaction module for SNB in the WC and KC populations. [file 42483_2025_371_MOESM1_ESM.xlsx]

## Sheet: Sheet1
Table S1 Physical location information for the important PAV markers on chromosome 2A
PAV marker	chromosome	Position (IWGSC RefSeq v1.1)
1054142-pav	2A	745676382 bp
1096652-pav	2A	761487602 bp
1150278-pav	2A	761540013 bp
4990786-pav	2A	762509161 bp
4990534-pav	-	-
4990639-pav	2A	761542555 bp
3534343-pav	-	-
1112662-pav	2A	763391501 bp
1126790-pav	-	-
1184316-pav	2A	763871729 bp
1695018-pav	2A	761307145 bp
3027769-pav	-	-
1278299-pav	-	-
1125728-pav	-	-
Note: “-” indicates that no BLAST hit was returned from the IWGSC RefSeq v1.1 genome.

## Sheet: Sheet2
Table S2 QTL detected in the QTL × environment (QE) interaction module for SNB in the WC and KC populations
Population	Chromosome	Position	Marker I	Marker II	LOD	LOD(A)	LOD(AbyE)	PVE	PVE(A)	PVE(AbyE)	Add	AbyE_01	AbyE_02	AbyE_03	AbyE_04	AbyE_05	QTL
WC	2A	119	4990639_pav	1125728_pav	52.8951	36.5186	16.3766	25.7315	16.9736	8.7579	-0.25	-0.1116	-0.2691	0.2426	0.1322	0.0058	QSnb.cim-2Aw
WC	5B	91	3936653_pav	4005594_pav	10.5854	3.5717	7.0136	5.0486	1.5365	3.5121	-0.0746	0.0883	0.0351	0.0479	-0.2229	0.0516
WC	5B	96	100167001	3028824	51.1099	39.09	12.0199	23.6193	18.4103	5.209	-0.2584	0.0589	-0.1829	-0.0978	0.2191	0.0027	QSnb.cim-5B
KC	2A	118	5577110_pav	1127399-2A	6.2214	3.2729	2.9485	2.4558	1.8635	0.5923	-0.0743	0.017	-0.0553	0.0701	-0.018	-0.0137
KC	2A	291	1125728_pav	12774064_pav	31.0175	14.9653	16.0522	15.6557	8.8931	6.7626	0.1707	-0.1598	0.0773	0.219	-0.1731	0.0366	QSnb.cim-2Ak
KC	4B	38	Rht-B1	7346316_pav	20.4564	15.8559	4.6006	10.1067	9.3364	0.7703	-0.1927	0.0534	-0.0956	-0.027	0.0449	0.0243	QSnb.cim-4B
KC	4D	19	3021332_pav	BS00036421	6.0763	5.1946	0.8817	3.0621	2.9091	0.153	0.1059	0.0218	0.0189	0.0136	-0.0123	-0.0421
KC	4D	64	1059032-4D	5971349	10.6961	8.6647	2.0314	5.1659	4.751	0.4149	0.1203	0.0095	0.0326	0.038	-0.0562	-0.0239
KC	5A	115	1106986-5A	1021997-5A	5.687	4.074	1.613	3.5081	2.2799	1.2282	-0.0824	-0.0953	-0.0398	0.0274	0.0769	0.0308
KC	5B	266	2254930-5B	1139403	5.2347	3.8907	1.344	4.183	2.2187	1.9643	0.0811	-0.0381	0.1451	-0.0052	-0.0771	-0.0246
